# Supplementary material for: Ankle–Brachial Index Predicts Long-Term Renal Outcomes in Acute Stroke Patients
Source: Healthcare (Basel). 2022 May 13;10(5):913. doi: 10.3390/healthcare10050913 (PMC9140709; doi:10.3390/healthcare10050913)
Supplement: Supplementary file 1 [file healthcare-10-00913-s001.zip]

Archive with 1 entries (1 files):
- healthcare-1699136-supplementary.pdf
